# Supplementary material for: 4-Acetyl-1H-pyrrole-2-carbaldehyde
Source: Acta Crystallogr Sect E Struct Rep Online. 2012 Sep 19;68(Pt 10):o2947. doi: 10.1107/S1600536812039153 (PMC3470319; doi:10.1107/S1600536812039153)
Supplement: Supplementary file 1 [file e-68-o2947-sup1.cif]

##############################################################################
#                                                                            #
# This CIF contains the data in a paper accepted for publication in          #
# Acta Crystallographica Section E. It conforms to the requirements of       #
# Notes for Authors for Acta Crystallographica Section E, and has been       #
# peer reviewed under the auspices of the IUCr Commission on Journals.       #
#                                                                            #
# Full details of the Crystallographic Information File format               #
# are given in the paper "The Crystallographic Information File (CIF):       #
# a New Standard Archive File for Crystallography" by S. R. Hall, F. H.      #
# Allen and I. D. Brown [Acta Cryst. (1991), A47, 655-685].                  #
#                                                                            #
# The current version of the core CIF dictionary is obtainable from          #
# ftp://ftp.iucr.org/pub/cif_core.dic.                                       #
#                                                                            #
# Software is freely available for graphical display of the structure(s)     #
# in this CIF. For information consult the CIF software page                 #
# http://www.iucr.org/resources/cif/software.                                #
#                                                                            #
# This file may be used for bona fide research purposes within the           #
# scientific community so long as proper attribution is given to the journal # 
# article from which it was obtained.                                        #
#                                                                            #
##############################################################################
data_I
_audit_creation_method     SHELXL-97
_chemical_name_systematic
;
4-Acetyl-1<i>H</i>-pyrrole-2-carbaldehyde
;
_chemical_name_common     ?
_chemical_formula_moiety     'C7 H7 N O2'
_chemical_formula_sum     'C7 H7 N O2'
_chemical_formula_iupac     'C7 H7 N O2'
_chemical_formula_weight     137.14
_chemical_melting_point     ?
_symmetry_cell_setting     monoclinic
_symmetry_space_group_name_H-M     'P 21/n'
_symmetry_space_group_name_Hall     '-P 2yn'
loop_
    _symmetry_equiv_pos_as_xyz
    'x, y, z'
    '-x+1/2, y+1/2, -z+1/2'
    '-x, -y, -z'
    'x-1/2, -y-1/2, z-1/2'
_cell_length_a     3.811(5)
_cell_length_b     13.219(5)
_cell_length_c     13.167(5)
_cell_angle_alpha     90.000
_cell_angle_beta     95.602(5)
_cell_angle_gamma     90.000
_cell_volume     660.2(9)
_cell_formula_units_Z     4
_cell_measurement_reflns_used     1324
_cell_measurement_theta_min     3.1091
_cell_measurement_theta_max     25.7157
_cell_measurement_temperature     293(2)
_exptl_crystal_description     block
_exptl_crystal_colour     colorless
_exptl_crystal_size_max     0.15
_exptl_crystal_size_mid     0.13
_exptl_crystal_size_min     0.10
_exptl_crystal_density_diffrn     1.380
_exptl_crystal_density_meas     ?
_exptl_crystal_density_method     'not measured'
_exptl_crystal_F_000     288
_exptl_absorpt_coefficient_mu     0.103
_exptl_absorpt_correction_type     multi-scan
_exptl_absorpt_process_details     '(SADABS; Bruker, 2005)'
_exptl_absorpt_correction_T_min     0.5412
_exptl_absorpt_correction_T_max     0.5557
_exptl_special_details     ?
_diffrn_ambient_temperature     293(2)
_diffrn_radiation_type     MoK\a
_diffrn_radiation_wavelength     0.71069
_diffrn_radiation_source     'fine-focus sealed tube'
_diffrn_radiation_monochromator     graphite
_diffrn_measurement_device_type     'Bruker APEXII CCD area-detector'
_diffrn_measurement_method     'phi and omega scans'
_diffrn_detector_area_resol_mean     ?
_diffrn_reflns_number     3752
_diffrn_reflns_av_R_equivalents     0.0555
_diffrn_reflns_av_sigmaI/netI     0.0426
_diffrn_reflns_theta_min     2.19
_diffrn_reflns_theta_max     26.37
_diffrn_reflns_theta_full     26.37
_diffrn_measured_fraction_theta_max     0.998
_diffrn_measured_fraction_theta_full     0.998
_diffrn_reflns_limit_h_min     -4
_diffrn_reflns_limit_h_max     4
_diffrn_reflns_limit_k_min     -15
_diffrn_reflns_limit_k_max     16
_diffrn_reflns_limit_l_min     -12
_diffrn_reflns_limit_l_max     16
_diffrn_standards_number     ?
_diffrn_standards_interval_count     ?
_diffrn_standards_interval_time     ?
_diffrn_standards_decay_%     ?
_refine_special_details
;
Refinement of <i>F</i>^2^ against ALL reflections. The weighted <i>R</i>-factor
<i>wR</i> and goodness of fit <i>S</i> are based on <i>F</i>^2^, conventional
<i>R</i>-factors <i>R</i> are based on <i>F</i>, with <i>F</i> set to zero for
negative <i>F</i>^2^. The threshold expression of <i>F</i>^2^ >
\s(<i>F</i>^2^) is used only for calculating <i>R</i>-factors(gt) <i>etc</i>.
and is not relevant to the choice of reflections for refinement.
<i>R</i>-factors based on <i>F</i>^2^ are statistically about twice as large
as those based on <i>F</i>, and <i>R</i>- factors based on ALL data will be
even larger.
;
_reflns_number_total     1348
_reflns_number_gt     1010
_reflns_threshold_expression     I>2sigma(I)
_refine_ls_structure_factor_coef     Fsqd
_refine_ls_matrix_type     full
_refine_ls_R_factor_all     0.0558
_refine_ls_R_factor_gt     0.0423
_refine_ls_wR_factor_gt     0.1184
_refine_ls_wR_factor_ref     0.1283
_refine_ls_goodness_of_fit_ref     1.041
_refine_ls_restrained_S_all     1.041
_refine_ls_number_reflns     1348
_refine_ls_number_parameters     93
_refine_ls_number_restraints     0
_refine_ls_hydrogen_treatment     constr
_refine_ls_weighting_scheme     calc
_refine_ls_weighting_details
         'calc w=1/[\s^2^(Fo^2^)+(0.0703P)^2^+0.0000P] where P=(Fo^2^+2Fc^2^)/3'
_atom_sites_solution_hydrogens     geom
_atom_sites_solution_primary     direct
_atom_sites_solution_secondary     difmap
_refine_ls_shift/su_max     0.000
_refine_ls_shift/su_mean     0.000
_refine_diff_density_max     0.202
_refine_diff_density_min     -0.135
_refine_ls_extinction_method     'SHELXL97 (Sheldrick, 2008)'
_refine_ls_extinction_coef     0.031(9)
_refine_ls_extinction_expression
                                  'Fc^*^=kFc[1+0.001xFc^2^\l^3^/sin(2\q)]^-1/4^'
loop_
    _atom_type_symbol
    _atom_type_description
    _atom_type_scat_dispersion_real
    _atom_type_scat_dispersion_imag
    _atom_type_scat_source
    'C' 'C' 0.0033 0.0016
                         'International Tables Vol C Tables 4.2.6.8 and 6.1.1.4'
    'H' 'H' 0.0000 0.0000
                         'International Tables Vol C Tables 4.2.6.8 and 6.1.1.4'
    'N' 'N' 0.0061 0.0033
                         'International Tables Vol C Tables 4.2.6.8 and 6.1.1.4'
    'O' 'O' 0.0106 0.0060
                         'International Tables Vol C Tables 4.2.6.8 and 6.1.1.4'
_computing_data_collection     'APEX2 (Bruker, 2005)'
_computing_cell_refinement     'SAINT (Bruker, 2005)'
_computing_data_reduction     'SAINT (Bruker, 2005)'
_computing_structure_solution     'SIR97 (Altomare et al., 1999)'
_computing_structure_refinement     'SHELXL97 (Sheldrick, 2008)'
_computing_molecular_graphics     'XP in SHELXTL (Sheldrick, 2008)'
_computing_publication_material     'WinGX (Farrugia, 1999)'
loop_
    _atom_site_type_symbol
    _atom_site_label
    _atom_site_fract_x
    _atom_site_fract_y
    _atom_site_fract_z
    _atom_site_U_iso_or_equiv
    _atom_site_adp_type
    _atom_site_calc_flag
    _atom_site_refinement_flags
    _atom_site_occupancy
    _atom_site_symmetry_multiplicity
    _atom_site_disorder_assembly
    _atom_site_disorder_group
    N N1 0.4828(4) 0.16971(9) 0.21257(10) 0.0472(4) Uani d . 1 1 . .
    H H1A 0.4131 0.1739 0.2726 0.057 Uiso calc R 1 1 . .
    O O2 0.7983(4) 0.23425(9) -0.10389(9) 0.0634(4) Uani d . 1 1 . .
    C C4 0.5018(4) 0.24663(12) 0.14876(11) 0.0448(4) Uani d . 1 1 . .
    H H4 0.4423 0.3133 0.1619 0.054 Uiso calc R 1 1 . .
    C C6 0.6799(4) 0.27169(12) -0.02967(12) 0.0459(4) Uani d . 1 1 . .
    C C2 0.5910(4) 0.08234(11) 0.16858(11) 0.0452(4) Uani d . 1 1 . .
    O O1 0.4742(4) -0.03023(10) 0.29831(10) 0.0777(5) Uani d . 1 1 . .
    C C3 0.6811(4) 0.10776(11) 0.07349(12) 0.0437(4) Uani d . 1 1 . .
    H H3 0.7652 0.0638 0.0264 0.052 Uiso calc R 1 1 . .
    C C5 0.6236(4) 0.21205(11) 0.05991(11) 0.0413(4) Uani d . 1 1 . .
    C C7 0.5885(6) 0.38131(13) -0.02795(14) 0.0606(5) Uani d . 1 1 . .
    H H7A 0.6548 0.4132 -0.0887 0.091 Uiso calc R 1 1 . .
    H H7B 0.7126 0.4126 0.0308 0.091 Uiso calc R 1 1 . .
    H H7C 0.3392 0.3887 -0.0248 0.091 Uiso calc R 1 1 . .
    C C1 0.5825(5) -0.01457(13) 0.21628(14) 0.0582(5) Uani d . 1 1 . .
    H H1 0.6661 -0.0696 0.1819 0.070 Uiso calc R 1 1 . .
loop_
    _atom_site_aniso_label
    _atom_site_aniso_U_11
    _atom_site_aniso_U_22
    _atom_site_aniso_U_33
    _atom_site_aniso_U_12
    _atom_site_aniso_U_13
    _atom_site_aniso_U_23
    N1 0.0623(9) 0.0475(8) 0.0331(7) -0.0014(6) 0.0119(6) -0.0040(6)
    O2 0.0926(10) 0.0596(8) 0.0412(7) -0.0007(6) 0.0225(6) -0.0005(6)
    C4 0.0576(10) 0.0385(8) 0.0390(9) 0.0007(7) 0.0082(7) -0.0040(7)
    C6 0.0535(9) 0.0477(9) 0.0366(9) -0.0042(7) 0.0046(7) -0.0013(7)
    C2 0.0538(10) 0.0432(9) 0.0383(9) -0.0001(7) 0.0026(7) -0.0017(7)
    O1 0.1213(12) 0.0589(9) 0.0546(9) -0.0035(7) 0.0173(8) 0.0133(7)
    C3 0.0503(9) 0.0423(9) 0.0389(9) 0.0017(7) 0.0065(7) -0.0067(7)
    C5 0.0467(9) 0.0420(9) 0.0356(8) -0.0020(6) 0.0053(6) -0.0024(6)
    C7 0.0764(12) 0.0480(10) 0.0585(11) 0.0044(9) 0.0112(9) 0.0073(8)
    C1 0.0797(13) 0.0467(10) 0.0480(10) -0.0001(8) 0.0052(9) 0.0011(8)
_geom_special_details
;
All e.s.d.'s (except the e.s.d. in the dihedral angle between two l.s. planes)
are estimated using the full covariance matrix. The cell e.s.d.'s are taken
into account individually in the estimation of e.s.d.'s in distances, angles
and torsion angles; correlations between e.s.d.'s in cell parameters are only
used when they are defined by crystal symmetry. An approximate (isotropic)
treatment of cell e.s.d.'s is used for estimating e.s.d.'s involving l.s.
planes.
;
loop_
    _geom_bond_atom_site_label_1
    _geom_bond_atom_site_label_2
    _geom_bond_site_symmetry_2
    _geom_bond_distance
    _geom_bond_publ_flag
    N1 C4 . 1.325(2) ?
    N1 C2 . 1.373(2) ?
    N1 H1A . 0.8600 ?
    O2 C6 . 1.2207(18) ?
    C4 C5 . 1.378(2) ?
    C4 H4 . 0.9300 ?
    C6 C5 . 1.452(2) ?
    C6 C7 . 1.491(2) ?
    C2 C3 . 1.372(2) ?
    C2 C1 . 1.429(2) ?
    O1 C1 . 1.211(2) ?
    C3 C5 . 1.405(2) ?
    C3 H3 . 0.9300 ?
    C7 H7A . 0.9600 ?
    C7 H7B . 0.9600 ?
    C7 H7C . 0.9600 ?
    C1 H1 . 0.9300 ?
loop_
    _geom_angle_atom_site_label_1
    _geom_angle_atom_site_label_2
    _geom_angle_atom_site_label_3
    _geom_angle_site_symmetry_1
    _geom_angle_site_symmetry_3
    _geom_angle
    _geom_angle_publ_flag
    C4 N1 C2 . . 109.91(13) ?
    C4 N1 H1A . . 125.0 ?
    C2 N1 H1A . . 125.0 ?
    N1 C4 C5 . . 109.11(13) ?
    N1 C4 H4 . . 125.4 ?
    C5 C4 H4 . . 125.4 ?
    O2 C6 C5 . . 121.72(16) ?
    O2 C6 C7 . . 120.76(14) ?
    C5 C6 C7 . . 117.52(14) ?
    C3 C2 N1 . . 106.92(14) ?
    C3 C2 C1 . . 129.75(15) ?
    N1 C2 C1 . . 123.23(15) ?
    C2 C3 C5 . . 107.87(13) ?
    C2 C3 H3 . . 126.1 ?
    C5 C3 H3 . . 126.1 ?
    C4 C5 C3 . . 106.19(13) ?
    C4 C5 C6 . . 126.74(14) ?
    C3 C5 C6 . . 127.07(13) ?
    C6 C7 H7A . . 109.5 ?
    C6 C7 H7B . . 109.5 ?
    H7A C7 H7B . . 109.5 ?
    C6 C7 H7C . . 109.5 ?
    H7A C7 H7C . . 109.5 ?
    H7B C7 H7C . . 109.5 ?
    O1 C1 C2 . . 124.74(17) ?
    O1 C1 H1 . . 117.6 ?
    C2 C1 H1 . . 117.6 ?
loop_
    _geom_torsion_atom_site_label_1
    _geom_torsion_atom_site_label_2
    _geom_torsion_atom_site_label_3
    _geom_torsion_atom_site_label_4
    _geom_torsion_site_symmetry_1
    _geom_torsion_site_symmetry_2
    _geom_torsion_site_symmetry_3
    _geom_torsion_site_symmetry_4
    _geom_torsion
    _geom_torsion_publ_flag
    C2 N1 C4 C5 . . . . 0.08(18) ?
    C4 N1 C2 C3 . . . . 0.20(18) ?
    C4 N1 C2 C1 . . . . -176.51(16) ?
    N1 C2 C3 C5 . . . . -0.40(17) ?
    C1 C2 C3 C5 . . . . 176.02(16) ?
    N1 C4 C5 C3 . . . . -0.33(17) ?
    N1 C4 C5 C6 . . . . 179.50(14) ?
    C2 C3 C5 C4 . . . . 0.45(17) ?
    C2 C3 C5 C6 . . . . -179.38(15) ?
    O2 C6 C5 C4 . . . . 177.98(16) ?
    C7 C6 C5 C4 . . . . -1.8(2) ?
    O2 C6 C5 C3 . . . . -2.2(2) ?
    C7 C6 C5 C3 . . . . 177.96(15) ?
    C3 C2 C1 O1 . . . . -174.36(18) ?
    N1 C2 C1 O1 . . . . 1.5(3) ?
loop_
    _geom_hbond_atom_site_label_D
    _geom_hbond_atom_site_label_H
    _geom_hbond_atom_site_label_A
    _geom_hbond_site_symmetry_A
    _geom_hbond_distance_DH
    _geom_hbond_distance_HA
    _geom_hbond_distance_DA
    _geom_hbond_angle_DHA
    N1 H1A O2 4_566 0.86 2.11 2.876(2) 148.4
    C7 H7A O1 4_665 0.96 2.54 3.453(5) 159.2
_iucr_refine_instructions_details
;
TITL                                120609a_0m in P2(1)/n
CELL   0.71069      3.811   13.219   13.167   90.000   95.602   90.000
ZERR         4      0.005    0.005    0.005    0.005    0.005    0.005
LATT 1
SYMM  0.50000-X, 0.50000+Y, 0.50000-Z
SFAC C  H  N  O
UNIT 28 28 4 8
MERG 2
ACTA
BOND $H
CONF
SHEL 999 0.8
L.S. 24
FMAP 2
PLAN 25
WGHT    0.070300
EXTI    0.030687
FVAR       0.46593
N1    3    0.482810    0.169714    0.212573    11.00000    0.06234    0.04753 =
         0.03312   -0.00396    0.01188   -0.00139
AFIX  43
H1A   2    0.413092    0.173899    0.272612    11.00000   -1.20000
AFIX   0
O2    4    0.798335    0.234248   -0.103892    11.00000    0.09264    0.05960 =
         0.04116   -0.00050    0.02246   -0.00073
C4    1    0.501774    0.246633    0.148759    11.00000    0.05762    0.03855 =
         0.03896   -0.00399    0.00821    0.00071
AFIX  43
H4    2    0.442346    0.313284    0.161850    11.00000   -1.20000
AFIX   0
C6    1    0.679894    0.271689   -0.029666    11.00000    0.05354    0.04774 =
         0.03660   -0.00132    0.00465   -0.00418
C2    1    0.591031    0.082337    0.168579    11.00000    0.05380    0.04316 =
         0.03829   -0.00175    0.00261   -0.00005
O1    4    0.474205   -0.030235    0.298311    11.00000    0.12132    0.05887 =
         0.05461    0.01333    0.01728   -0.00353
C3    1    0.681076    0.107761    0.073492    11.00000    0.05032    0.04233 =
         0.03891   -0.00666    0.00655    0.00170
AFIX  43
H3    2    0.765224    0.063751    0.026383    11.00000   -1.20000
AFIX   0
C5    1    0.623628    0.212053    0.059914    11.00000    0.04669    0.04197 =
         0.03558   -0.00235    0.00529   -0.00197
C7    1    0.588478    0.381310   -0.027948    11.00000    0.07637    0.04795 =
         0.05849    0.00734    0.01118    0.00442
AFIX 137
H7A   2    0.654788    0.413210   -0.088727    11.00000   -1.50000
H7B   2    0.712611    0.412591    0.030795    11.00000   -1.50000
H7C   2    0.339178    0.388708   -0.024807    11.00000   -1.50000
AFIX   0
C1    1    0.582483   -0.014571    0.216285    11.00000    0.07967    0.04673 =
         0.04795    0.00112    0.00522   -0.00014
AFIX  43
H1    2    0.666131   -0.069622    0.181857    11.00000   -1.20000
HKLF      4
REM                                 120609a_0m in P2(1)/n
REM R1 =  0.0423 for   1010 Fo > 4sig(Fo)  and  0.0558 for all   1348 data
REM     93 parameters refined using      0 restraints
END
WGHT      0.0716      0.0000
REM Highest difference peak  0.202,  deepest hole -0.135,  1-sigma level  0.037
Q1    1   0.6502  0.2394  0.0258  11.00000  0.05    0.20
Q2    1   0.4323  0.4016  0.0381  11.00000  0.05    0.19
Q3    1   0.7502  0.1726  0.0641  11.00000  0.05    0.18
Q4    1   0.8349  0.4161 -0.0475  11.00000  0.05    0.17
Q5    1   0.5052  0.1174  0.1809  11.00000  0.05    0.17
Q6    1   0.6340  0.0825  0.1273  11.00000  0.05    0.15
Q7    1   0.3696  0.3996 -0.0959  11.00000  0.05    0.12
Q8    1   0.6761  0.2394  0.1063  11.00000  0.05    0.12
Q9    1   0.9393  0.1629 -0.1047  11.00000  0.05    0.11
Q10   1   0.8947  0.2502 -0.0927  11.00000  0.05    0.11
Q11   1   0.6944  0.0389  0.1969  11.00000  0.05    0.11
Q12   1   0.9922  0.2906 -0.1138  11.00000  0.05    0.11
Q13   1   0.7489  0.0920  0.0634  11.00000  0.05    0.10
Q14   1   0.8954  0.0604 -0.0364  11.00000  0.05    0.10
Q15   1   0.5357  0.3086  0.2001  11.00000  0.05    0.10
Q16   1   0.2296  0.0233  0.2995  11.00000  0.05    0.10
Q17   1   0.6909  0.3391 -0.0141  11.00000  0.05    0.09
Q18   1   0.3569  0.0560  0.3175  11.00000  0.05    0.09
Q19   1   0.3591  0.3203  0.1803  11.00000  0.05    0.09
Q20   1   0.9628  0.2557 -0.1627  11.00000  0.05    0.09
Q21   1   0.9010 -0.0598  0.1794  11.00000  0.05    0.09
Q22   1   0.4495  0.0421  0.1682  11.00000  0.05    0.08
Q23   1   0.4016 -0.0206  0.2785  11.00000  0.05    0.08
Q24   1   0.3904  0.1379  0.3642  11.00000  0.05    0.08
Q25   1   0.4952  0.2179  0.0813  11.00000  0.05    0.08
;
data_global
_journal_date_recd_electronic     2012-08-20
_journal_date_accepted     2012-09-13
_journal_name_full     'Acta Crystallographica, Section E'
_journal_year     2012
_journal_volume     68
_journal_issue     10
_journal_page_first     o2947
_journal_page_last     o2947
_journal_paper_category     QO
_journal_paper_doi     10.1107/S1600536812039153
_journal_coeditor_code     IM2396
_publ_contact_author_name     'Yan-Qing Ge'
_publ_contact_author_address
;
Taishan Medical University, Tai an 271016,
People's Republic of China
;
_publ_contact_author_email     yqge@yahoo.cn
_publ_contact_author_fax     ?
_publ_contact_author_phone     ?
_publ_section_title
;
4-Acetyl-1<i>H</i>-pyrrole-2-carbaldehyde
;
loop_
    _publ_author_name
    _publ_author_address
    'Sun, Tao'
;
Taishan Medical University, Tai'an 271016,
People's Republic of China
;
    'Xie, Jia-Wei'
;
Taishan Medical University, Tai'an 271016,
People's Republic of China
;
    'Zhao, Ren-Ying'
;
Taishan Medical University, Tai'an 271016,
People's Republic of China
;
    'Zhu, Ai-Guo'
;
Taishan Medical University, Tai'an 271016,
People's Republic of China
;
    'Ge, Yan-Qing'
;
Taishan Medical University, Tai'an 271016,
People's Republic of China
;
