# Supplementary material for: 4-Acetyl-1H-pyrrole-2-carbaldehyde
Source: Acta Crystallogr Sect E Struct Rep Online. 2012 Sep 19;68(Pt 10):o2947. doi: 10.1107/S1600536812039153 (PMC3470319; doi:10.1107/S1600536812039153)
Supplement: Supplementary file 2 [file e-68-o2947-Isup2.hkl]

#
# h,k,l, Fc-squared, Fo-squared, sigma(Fo-squared) and status flag
#
data_I
_shelx_title '                                120609a_0m in P2(1)/n'
_shelx_refln_list_code          4
_shelx_F_calc_maximum       98.02
_exptl_crystal_F_000       288.00
_reflns_d_resolution_high  0.8001
 
loop_
 _symmetry_equiv_pos_as_xyz
 'x, y, z'
 '-x+1/2, y+1/2, -z+1/2'
 '-x, -y, -z'
 'x-1/2, -y-1/2, z-1/2'
 
_cell_length_a     3.8110
_cell_length_b    13.2190
_cell_length_c    13.1670
_cell_angle_alpha  90.000
_cell_angle_beta   95.602
_cell_angle_gamma  90.000
 
_shelx_F_squared_multiplier     1.000
 
loop_
 _refln_index_h
 _refln_index_k
 _refln_index_l
 _refln_F_squared_calc
 _refln_F_squared_meas
 _refln_F_squared_sigma
 _refln_observed_status
   2   0   0      254.97      234.10      5.73 o
   4   0   0        1.58        1.39      0.91 o
   1   1   0     2801.26     2554.96     10.44 o
   2   1   0      282.49      259.76      4.28 o
   3   1   0        2.16        1.68      0.60 o
   4   1   0        2.28        2.32      0.65 o
   0   2   0     1148.49     1187.04      8.23 o
   1   2   0      216.28      223.29      6.43 o
   2   2   0       95.17       90.13      5.01 o
   3   2   0        0.95        0.72      0.43 o
   4   2   0        2.42        2.60      0.86 o
   1   3   0      157.37      149.30      2.58 o
   2   3   0      110.94       89.13      2.16 o
   3   3   0        1.23        1.31      0.52 o
   4   3   0        1.02        0.90      0.66 o
   0   4   0     1523.27     1543.12     48.35 o
   1   4   0        1.39        1.47      0.26 o
   2   4   0        2.76        1.57      0.40 o
   3   4   0        1.32        1.44      0.64 o
   4   4   0        1.52        0.68      0.89 o
   1   5   0      523.10      527.54     19.76 o
   2   5   0        8.10        8.54      0.63 o
   3   5   0       51.15       51.68      2.17 o
   4   5   0        0.52       -0.05      0.91 o
   0   6   0      711.93      820.69     29.75 o
   1   6   0       22.13       21.51      1.02 o
   2   6   0      180.41      164.45      7.34 o
   3   6   0       18.88       20.48      1.53 o
   4   6   0        1.33        1.19      0.97 o
   1   7   0        0.91        0.33      0.24 o
   2   7   0      116.82      112.04      4.95 o
   3   7   0        0.00        0.27      0.67 o
   4   7   0        0.02        0.28      0.99 o
   0   8   0      404.25      392.73     22.10 o
   1   8   0      142.06      144.99      5.18 o
   2   8   0        5.49        5.80      1.14 o
   3   8   0       15.09       14.65      1.90 o
   4   8   0        0.92        0.89      1.12 o
   1   9   0       35.12       33.35      1.48 o
   2   9   0       35.37       31.49      3.64 o
   3   9   0        4.48        5.52      1.40 o
   0  10   0        3.31        5.23      1.08 o
   1  10   0        0.66        1.26      0.50 o
   2  10   0       10.88       11.59      1.63 o
   3  10   0        6.71        8.21      1.71 o
   1  11   0       48.01       43.94      3.46 o
   2  11   0       26.70       26.13      3.89 o
   3  11   0        5.95        4.84      1.46 o
   0  12   0       18.99       22.07      1.87 o
   1  12   0        0.01       -0.05      0.51 o
   2  12   0       16.62       14.52      1.95 o
   3  12   0        4.08        5.37      1.66 o
   1  13   0        3.96        2.68      1.04 o
   2  13   0        7.76        6.72      1.51 o
   0  14   0       29.93       34.89      2.49 o
   1  14   0        0.15       -0.03      0.84 o
   2  14   0        6.04        7.57      1.70 o
   1  15   0        7.94        8.61      1.73 o
   1  16   0        0.00        0.13      0.99 o
  -3   0   1        2.34        0.97      0.83 o
  -1   0   1     3502.26     3072.25     16.93 o
   1   0   1     2530.50     2503.21     14.46 o
   3   0   1      123.63      115.21      5.07 o
  -4   1   1        0.00        0.30      0.51 o
  -3   1   1        1.94        1.11      0.63 o
  -2   1   1       55.27       42.25      2.21 o
  -1   1   1      322.08      294.49      3.36 o
   0   1   1       57.40       62.12      6.89 o
   1   1   1     9608.57    10375.96    103.64 o
   2   1   1      318.30      308.74      6.51 o
   3   1   1       21.73       19.77      1.64 o
   4   1   1        1.56        1.08      0.73 o
  -4   2   1        1.60        2.62      0.65 o
  -3   2   1        0.29        0.27      0.45 o
  -2   2   1       17.52       10.93      1.02 o
  -1   2   1       25.46       20.71      0.69 o
   0   2   1     1368.78     1334.16    152.66 o
   1   2   1     1746.48     1661.14     36.24 o
   2   2   1       61.62       66.74      1.60 o
   3   2   1        5.72        6.18      0.69 o
   4   2   1        3.62        3.87      1.19 o
  -4   3   1        4.35        2.73      0.93 o
  -3   3   1       50.23       48.00      1.67 o
  -2   3   1        0.27        0.37      0.38 o
  -1   3   1      120.49       98.64      2.11 o
   0   3   1      100.30      115.77      5.39 o
   1   3   1      997.76      936.49     68.62 o
   2   3   1        0.24        0.09      0.26 o
   3   3   1        1.86        2.41      0.61 o
   4   3   1        2.98        3.69      1.19 o
  -4   4   1        0.14       -0.17      0.63 o
  -3   4   1       38.21       34.03      1.31 o
  -2   4   1      201.34      204.10      6.13 o
  -1   4   1      413.35      430.29     14.82 o
   0   4   1      641.70      618.68     12.53 o
   1   4   1        7.66        7.77      0.55 o
   2   4   1      129.28      113.27      2.30 o
   3   4   1        1.33        0.83      0.71 o
   4   4   1        9.03       12.26      1.81 o
  -4   5   1        2.63        3.42      1.06 o
  -3   5   1        0.62        0.61      0.59 o
  -2   5   1        6.82        9.76      0.67 o
  -1   5   1      893.99      883.50     27.42 o
   0   5   1       72.44       80.33      1.63 o
   1   5   1       36.98       42.50      1.75 o
   2   5   1       33.17       32.04      1.25 o
   3   5   1       14.10       17.12      2.90 o
   4   5   1        0.31       -0.26      0.83 o
  -4   6   1       15.98       16.48      2.18 o
  -3   6   1        2.28        3.81      1.06 o
  -2   6   1        7.48        6.81      0.60 o
  -1   6   1      130.74      156.61      4.94 o
   0   6   1      536.75      531.75     14.50 o
   1   6   1      141.49      144.97      4.50 o
   2   6   1        3.61        4.42      0.91 o
   3   6   1       26.84       25.20      1.65 o
   4   6   1        7.91        8.08      1.78 o
  -4   7   1        3.13        3.65      1.32 o
  -3   7   1        3.21        2.39      0.96 o
  -2   7   1       52.51       51.45      3.66 o
  -1   7   1       60.15       66.02      2.00 o
   0   7   1      232.89      250.52      7.28 o
   1   7   1     1082.36     1084.48     41.28 o
   2   7   1       11.91       12.12      1.13 o
   3   7   1        0.04        0.18      0.60 o
   4   7   1        2.99        4.94      1.48 o
  -4   8   1       10.81       13.59      2.21 o
  -3   8   1        0.55        1.40      0.92 o
  -2   8   1        0.20       -0.40      0.40 o
  -1   8   1       11.25       12.14      0.65 o
   0   8   1      240.13      252.40      8.15 o
   1   8   1       68.03       68.83      2.56 o
   2   8   1       40.32       47.49      2.77 o
   3   8   1        0.50        0.49      0.81 o
   4   8   1        1.03        1.40      1.15 o
  -3   9   1       10.28        8.38      1.57 o
  -2   9   1       15.23       13.36      1.32 o
  -1   9   1      127.35      133.91      4.60 o
   0   9   1       11.53       10.70      0.64 o
   1   9   1      103.23      103.07      3.90 o
   2   9   1       90.91       97.77      7.09 o
   3   9   1        1.87        1.41      0.96 o
  -3  10   1        8.77        7.87      1.62 o
  -2  10   1        4.55        4.40      0.95 o
  -1  10   1      114.88      119.15      4.94 o
   0  10   1      299.15      290.38      8.13 o
   1  10   1        4.38        3.57      0.61 o
   2  10   1      100.75      104.46      4.24 o
   3  10   1       33.96       35.18      7.37 o
  -3  11   1       32.96       32.99      2.84 o
  -2  11   1        3.82        3.68      0.93 o
  -1  11   1      270.08      244.46     12.40 o
   0  11   1       11.54        9.29      0.81 o
   1  11   1       80.42       87.63      5.52 o
   2  11   1        0.54        0.57      0.75 o
   3  11   1        5.48        6.55      1.57 o
  -3  12   1       21.85       22.21      2.56 o
  -2  12   1       34.49       32.11      3.21 o
  -1  12   1        0.10        0.36      0.56 o
   0  12   1        8.17        6.63      0.92 o
   1  12   1        0.33       -0.14      0.46 o
   2  12   1        1.72        1.77      0.96 o
   3  12   1        2.15        1.36      1.13 o
  -2  13   1       29.62       32.55      2.16 o
  -1  13   1       10.49        6.42      1.37 o
   0  13   1       10.05       10.21      1.09 o
   1  13   1        2.87        2.45      0.79 o
   2  13   1        0.89        0.43      0.86 o
  -2  14   1        5.34        4.15      1.14 o
  -1  14   1        0.60        0.24      0.81 o
   0  14   1        0.20        0.11      0.84 o
   1  14   1        3.00        3.75      1.20 o
   2  14   1        0.38        0.30      0.84 o
  -1  15   1        5.57        6.50      1.61 o
   0  15   1        0.64       -0.23      1.20 o
   1  15   1        4.36        3.95      1.36 o
  -1  16   1        0.03        0.44      1.09 o
   1  16   1        1.10        0.92      1.52 o
  -4   0   2       27.05       28.61      3.27 o
  -2   0   2      148.16      118.38      7.29 o
   0   0   2       12.75       12.81      0.78 o
   2   0   2     2596.18     2751.43     20.13 o
   4   0   2        9.48       10.16      2.03 o
  -4   1   2        2.39        3.10      0.89 o
  -3   1   2        0.69        0.15      0.48 o
  -2   1   2       18.71       15.99      0.93 o
  -1   1   2      721.25      624.44     13.09 o
   0   1   2      605.01      587.97     16.87 o
   1   1   2     5210.62     5413.94    172.05 o
   2   1   2     1260.49     1224.94     20.43 o
   3   1   2       81.81       84.38      3.34 o
   4   1   2        1.36        0.48      0.86 o
  -4   2   2       23.87       24.72      3.87 o
  -3   2   2        0.25        0.08      0.39 o
  -2   2   2        4.66        6.09      0.77 o
  -1   2   2      886.57      860.29     20.85 o
   0   2   2     2825.86     2871.19    127.08 o
   1   2   2     1110.13     1140.55     55.77 o
   2   2   2        2.22        2.38      0.46 o
   3   2   2       33.21       31.30      1.41 o
   4   2   2        4.64        2.66      1.11 o
  -4   3   2        1.60        0.32      0.78 o
  -3   3   2        6.77        7.91      0.83 o
  -2   3   2      168.56      129.41      3.84 o
  -1   3   2       22.60       24.40      1.63 o
   0   3   2      697.62      707.16     36.92 o
   1   3   2        1.77        2.20      0.31 o
   2   3   2      311.82      331.45      4.86 o
   3   3   2        6.58        5.21      1.14 o
   4   3   2        1.02        1.54      0.96 o
  -4   4   2        1.79        1.47      0.78 o
  -3   4   2       34.88       35.79      1.56 o
  -2   4   2       19.75       23.07      0.97 o
  -1   4   2       19.31       19.04      0.79 o
   0   4   2      380.25      368.70     10.73 o
   1   4   2        1.98        2.07      0.55 o
   2   4   2      143.48      140.60      2.92 o
   3   4   2       16.99       16.80      1.76 o
   4   4   2        3.50        2.28      1.12 o
  -4   5   2        3.77        4.00      1.07 o
  -3   5   2        0.00       -0.11      0.38 o
  -2   5   2      257.69      262.89      7.05 o
  -1   5   2      412.70      388.32      9.72 o
   0   5   2        0.61        1.14      0.22 o
   1   5   2        0.38        1.17      0.54 o
   2   5   2      141.04      145.48      5.31 o
   3   5   2        3.14        2.62      0.94 o
   4   5   2        3.20        2.94      1.23 o
  -4   6   2        0.22       -0.26      0.71 o
  -3   6   2       24.64       26.99      1.73 o
  -2   6   2       89.41       95.40      3.21 o
  -1   6   2       32.45       30.25      0.90 o
   0   6   2     1349.13     1377.29     34.59 o
   1   6   2       88.93       93.99      2.75 o
   2   6   2       29.49       31.32      3.73 o
   3   6   2       19.65       18.45      1.88 o
   4   6   2        0.14        0.47      0.96 o
  -4   7   2        4.41        3.15      1.31 o
  -3   7   2       33.63       30.28      1.89 o
  -2   7   2        0.61        0.46      0.33 o
  -1   7   2      106.64      120.77      2.45 o
   0   7   2       40.09       36.02      1.20 o
   1   7   2       51.69       45.85      3.71 o
   2   7   2       20.40       20.89      1.73 o
   3   7   2        0.86        1.31      0.88 o
   4   7   2        3.57        3.53      1.38 o
  -4   8   2        1.13        1.83      1.08 o
  -3   8   2       24.34       27.90      2.31 o
  -2   8   2        0.11       -0.24      0.35 o
  -1   8   2       63.55       66.23      2.61 o
   0   8   2      159.56      168.06      5.54 o
   1   8   2       26.30       26.62      1.84 o
   2   8   2        1.13        0.26      0.49 o
   3   8   2       49.60       54.91      2.53 o
   4   8   2        1.17        1.01      1.22 o
  -3   9   2       18.09       18.45      2.13 o
  -2   9   2       16.06       15.82      1.43 o
  -1   9   2       26.95       26.56      1.80 o
   0   9   2       44.36       48.74      1.74 o
   1   9   2        4.71        5.50      0.67 o
   2   9   2       42.88       50.34      2.69 o
   3   9   2        0.21        0.44      0.83 o
  -3  10   2       11.49       10.91      1.87 o
  -2  10   2       32.67       31.92      1.88 o
  -1  10   2       10.87       10.83      1.14 o
   0  10   2       43.30       39.41      1.57 o
   1  10   2        8.11        8.80      0.83 o
   2  10   2        5.28        4.48      0.98 o
   3  10   2        3.18        2.00      1.10 o
  -3  11   2        3.64        4.62      1.42 o
  -2  11   2      158.67      150.96      5.58 o
  -1  11   2        7.81        6.92      1.03 o
   0  11   2        0.25        1.53      0.52 o
   1  11   2       25.87       27.38      1.28 o
   2  11   2        0.03       -0.08      0.64 o
   3  11   2        3.88        3.08      1.21 o
  -3  12   2        0.22        1.29      1.11 o
  -2  12   2        6.85        5.30      1.18 o
  -1  12   2       12.08        9.50      1.57 o
   0  12   2      120.82       99.87      3.00 o
   1  12   2        5.90        6.61      0.95 o
   2  12   2       17.90       18.07      2.15 o
   3  12   2        0.09       -0.56      0.89 o
  -2  13   2       17.06       16.49      1.75 o
  -1  13   2       10.76        8.62      1.66 o
   0  13   2       22.14       22.19      3.11 o
   1  13   2        1.22        2.19      0.70 o
   2  13   2        5.35        5.00      1.38 o
  -2  14   2       10.84       10.95      2.01 o
  -1  14   2       11.26       14.06      2.02 o
   0  14   2        6.85        7.32      1.58 o
   1  14   2        4.74        4.16      1.20 o
   2  14   2        1.54        1.38      1.07 o
  -1  15   2       14.06       13.62      2.10 o
   0  15   2        0.18        0.57      0.92 o
   1  15   2        6.92        9.77      2.49 o
  -1  16   2        4.12        3.28      1.38 o
   0  16   2        0.09       -0.74      1.11 o
  -3   0   3       68.23       66.47      4.06 o
  -1   0   3      222.21      196.97     12.09 o
   1   0   3        0.16        0.01      0.29 o
   3   0   3      125.84      117.06     11.16 o
  -4   1   3        0.02       -0.48      0.58 o
  -3   1   3       89.64       86.55      2.54 o
  -2   1   3       30.28       27.10      1.52 o
  -1   1   3       57.72       50.15      1.07 o
   0   1   3      677.16      677.38      5.88 o
   1   1   3      276.49      318.08     15.81 o
   2   1   3       81.38       81.99      3.06 o
   3   1   3       17.10       19.16      1.41 o
   4   1   3        9.33        8.31      1.79 o
  -4   2   3        1.63        2.43      0.99 o
  -3   2   3       19.88       24.63      1.76 o
  -2   2   3        0.01       -0.09      0.23 o
  -1   2   3      648.03      620.38     22.79 o
   0   2   3      652.95      694.10     14.09 o
   1   2   3        5.74        6.25      0.65 o
   2   2   3      149.53      173.98     24.42 o
   3   2   3      296.02      289.91     10.37 o
   4   2   3       14.58       13.56      2.58 o
  -4   3   3        4.68        3.09      0.78 o
  -3   3   3        4.32        4.07      0.80 o
  -2   3   3       65.57       65.84      2.56 o
  -1   3   3       13.24       14.32      1.12 o
   0   3   3      754.88      721.14     32.14 o
   1   3   3       22.91       22.22      0.79 o
   2   3   3      423.38      447.98     16.79 o
   3   3   3       11.14        9.72      1.51 o
   4   3   3        2.70        3.58      1.23 o
  -4   4   3       23.41       26.15      2.37 o
  -3   4   3        0.00       -0.40      0.40 o
  -2   4   3       98.39       92.75      2.10 o
  -1   4   3      566.19      542.67     18.01 o
   0   4   3      766.26      720.40     38.47 o
   1   4   3      437.26      464.89     14.50 o
   2   4   3        1.60        2.64      0.56 o
   3   4   3       53.39       48.44      2.69 o
   4   4   3        0.18       -0.15      0.87 o
  -4   5   3        4.06        4.57      1.12 o
  -3   5   3       29.93       28.43      1.43 o
  -2   5   3       50.48       49.66      1.58 o
  -1   5   3      655.59      660.13     23.80 o
   0   5   3      120.37      148.93     10.81 o
   1   5   3      626.23      661.97     11.44 o
   2   5   3       15.44       17.40      1.53 o
   3   5   3        1.49        1.61      0.82 o
   4   5   3        5.97        6.01      1.53 o
  -4   6   3       14.12       17.53      1.81 o
  -3   6   3        5.18        5.75      0.99 o
  -2   6   3        2.49        2.73      0.49 o
  -1   6   3       87.97       92.82      2.67 o
   0   6   3       14.47       16.42      0.53 o
   1   6   3        3.87        4.04      0.84 o
   2   6   3      103.79      108.56      3.54 o
   3   6   3       19.28       18.60      1.98 o
   4   6   3        0.28        0.37      1.01 o
  -4   7   3        0.97        0.74      0.79 o
  -3   7   3        0.79        1.12      0.61 o
  -2   7   3      130.97      127.31      2.62 o
  -1   7   3        8.95       12.51      0.63 o
   0   7   3       47.30       52.13      1.27 o
   1   7   3        0.24        0.28      0.54 o
   2   7   3       25.53       25.82      1.89 o
   3   7   3        6.06        7.76      1.48 o
   4   7   3        0.65        0.60      1.66 o
  -4   8   3        0.05       -0.41      0.64 o
  -3   8   3       28.75       33.90      2.07 o
  -2   8   3       28.63       29.44      1.44 o
  -1   8   3        9.76        8.58      0.69 o
   0   8   3       23.68       27.50      0.87 o
   1   8   3      121.97      121.40      8.43 o
   2   8   3       42.04       43.06      2.48 o
   3   8   3        0.38        0.74      0.86 o
  -3   9   3        0.66        1.20      0.72 o
  -2   9   3      100.87       93.33      2.57 o
  -1   9   3        9.77       10.26      0.89 o
   0   9   3       55.39       51.69      1.43 o
   1   9   3       82.60       83.25      3.31 o
   2   9   3       22.64       20.63      1.94 o
   3   9   3       27.45       30.85      2.21 o
  -3  10   3        0.21        0.33      0.81 o
  -2  10   3       14.03       14.88      1.47 o
  -1  10   3       94.27       99.20      4.21 o
   0  10   3      236.13      229.65      6.50 o
   1  10   3       12.12       13.52      1.29 o
   2  10   3       45.96       49.83      3.21 o
   3  10   3        5.92        4.54      1.70 o
  -3  11   3       23.39       26.24      2.65 o
  -2  11   3       63.17       65.32      3.36 o
  -1  11   3        2.05        2.45      0.98 o
   0  11   3        4.39        4.11      0.75 o
   1  11   3      132.57      126.18      8.46 o
   2  11   3        0.26        0.81      0.70 o
   3  11   3        2.01        1.00      2.40 o
  -3  12   3        4.23        4.15      1.40 o
  -2  12   3        9.02        7.19      1.21 o
  -1  12   3      260.53      246.96      8.40 o
   0  12   3       53.49       57.53      2.40 o
   1  12   3       76.04       70.88      3.89 o
   2  12   3        0.32       -0.37      0.64 o
   3  12   3        1.28        1.52      1.00 o
  -2  13   3        1.55        1.05      1.02 o
  -1  13   3        3.43        2.91      1.19 o
   0  13   3       58.50       49.15      2.98 o
   1  13   3        0.10       -0.32      0.68 o
   2  13   3        0.48        1.59      1.04 o
  -2  14   3        0.24       -0.41      0.86 o
  -1  14   3        0.06        1.38      0.99 o
   0  14   3        2.67        0.37      0.99 o
   1  14   3        2.78        2.56      0.91 o
   2  14   3        0.06       -0.08      0.88 o
  -1  15   3        5.03        6.05      1.64 o
   0  15   3        5.00        6.41      1.65 o
   1  15   3        2.29        3.41      1.75 o
   0  16   3        3.02        6.68      1.70 o
  -4   0   4       25.01       27.97      3.23 o
  -2   0   4       43.04       45.22      2.26 o
   0   0   4      193.88      155.66      6.90 o
   2   0   4       82.28       75.84      8.32 o
   4   0   4        3.24        2.17      1.57 o
  -4   1   4        2.44        2.11      0.96 o
  -3   1   4        0.77        1.56      0.53 o
  -2   1   4      348.90      363.28     16.05 o
  -1   1   4       59.44       60.04      1.88 o
   0   1   4     1355.68     1368.49     25.41 o
   1   1   4       28.21       21.07      1.02 o
   2   1   4        6.77        6.08      0.77 o
   3   1   4       45.16       53.41      5.95 o
   4   1   4       24.58       20.34      2.34 o
  -4   2   4        1.49        1.67      0.90 o
  -3   2   4       33.58       35.57      1.95 o
  -2   2   4      158.99      152.54      4.20 o
  -1   2   4      133.27      142.78      5.24 o
   0   2   4      777.39      789.07     23.96 o
   1   2   4      257.94      308.92     13.73 o
   2   2   4      254.21      267.89     11.05 o
   3   2   4      120.36      124.65     13.26 o
   4   2   4       18.37       18.14      1.83 o
  -4   3   4        0.82        0.54      0.81 o
  -3   3   4       74.01       75.83      2.52 o
  -2   3   4       14.04       11.63      0.82 o
  -1   3   4      172.25      176.60      6.66 o
   0   3   4       23.71       17.90      0.78 o
   1   3   4      423.58      478.71     16.78 o
   2   3   4      356.55      377.17     20.73 o
   3   3   4        9.43       12.09      1.63 o
   4   3   4       24.22       23.31      2.49 o
  -4   4   4        0.04       -0.41      0.68 o
  -3   4   4       37.09       36.53      1.82 o
  -2   4   4       12.53       14.61      0.92 o
  -1   4   4      260.16      292.33     13.19 o
   0   4   4      192.66      174.63      9.44 o
   1   4   4       13.71       19.80      1.37 o
   2   4   4        5.53        7.29      1.15 o
   3   4   4        2.78        3.02      1.05 o
   4   4   4       17.13       18.07      2.35 o
  -4   5   4        2.30        2.36      0.92 o
  -3   5   4        7.63        8.58      1.10 o
  -2   5   4        0.57        0.33      0.36 o
  -1   5   4      245.86      252.11     10.01 o
   0   5   4      231.65      208.97     11.32 o
   1   5   4      384.07      410.86     11.95 o
   2   5   4       20.70       20.30      1.66 o
   3   5   4        5.15        7.84      1.42 o
   4   5   4        5.73        5.25      2.65 o
  -4   6   4       12.03       16.30      2.17 o
  -3   6   4       33.84       32.80      1.82 o
  -2   6   4       56.35       58.39      1.80 o
  -1   6   4        0.67        0.61      0.35 o
   0   6   4      754.89      788.84     30.03 o
   1   6   4       86.74       81.01      3.07 o
   2   6   4       44.98       49.57      2.55 o
   3   6   4        2.39        2.96      1.06 o
   4   6   4        0.00       -0.30      0.93 o
  -4   7   4        1.69        2.15      0.87 o
  -3   7   4        0.19       -0.06      0.51 o
  -2   7   4        3.67        2.82      0.61 o
  -1   7   4        8.53       12.14      0.98 o
   0   7   4        2.19        2.55      0.35 o
   1   7   4       68.57       78.30      3.53 o
   2   7   4       38.73       39.57      2.39 o
   3   7   4        0.20        0.43      0.83 o
   4   7   4        0.97        1.90      1.89 o
  -4   8   4       15.56       17.11      1.92 o
  -3   8   4       17.08       19.35      1.73 o
  -2   8   4        5.94        6.02      0.71 o
  -1   8   4      499.65      503.31     13.90 o
   0   8   4       19.10       19.40      1.05 o
   1   8   4       10.87        9.53      1.33 o
   2   8   4        0.25       -0.54      0.57 o
   3   8   4        5.15        3.66      1.27 o
  -3   9   4        0.03        0.00      0.60 o
  -2   9   4       14.08       14.86      1.54 o
  -1   9   4        0.29        0.62      0.38 o
   0   9   4       95.60       89.22      3.09 o
   1   9   4      164.98      159.54      7.68 o
   2   9   4        7.12        8.04      1.43 o
   3   9   4        0.70        1.00      1.08 o
  -3  10   4       19.71       18.94      1.86 o
  -2  10   4       10.25       10.14      1.11 o
  -1  10   4      267.27      262.47      9.37 o
   0  10   4       18.20       17.67      1.17 o
   1  10   4        9.47        8.07      1.26 o
   2  10   4        0.00       -0.34      0.55 o
   3  10   4        5.52        3.93      1.06 o
  -3  11   4        2.95        0.76      1.00 o
  -2  11   4        0.37        0.16      0.59 o
  -1  11   4        0.96        1.01      0.84 o
   0  11   4      108.84      101.85      4.59 o
   1  11   4       16.20       13.85      1.38 o
   2  11   4        0.60        0.34      0.67 o
   3  11   4        7.91        6.89      1.71 o
  -3  12   4        1.74        2.05      1.21 o
  -2  12   4       21.93       20.29      1.84 o
  -1  12   4        6.44        5.97      1.43 o
   0  12   4       31.44       31.41      2.10 o
   1  12   4        1.51        0.75      0.67 o
   2  12   4        3.72        2.66      0.95 o
  -2  13   4        1.99        2.25      1.16 o
  -1  13   4       10.05        6.64      1.56 o
   0  13   4       31.79       32.80      2.67 o
   1  13   4       11.44       12.93      2.06 o
   2  13   4       26.36       25.58      2.32 o
  -2  14   4        1.10        0.67      1.13 o
  -1  14   4        0.10        1.70      1.09 o
   0  14   4        0.77        0.94      1.11 o
   1  14   4       37.82       39.08      3.00 o
   2  14   4        0.06        0.71      1.02 o
  -1  15   4        2.72        3.20      1.35 o
   0  15   4        3.01        1.59      1.24 o
   1  15   4        0.01       -0.41      1.61 o
   0  16   4        2.01        3.07      1.47 o
  -3   0   5       13.15       15.11      2.26 o
  -1   0   5      485.61      461.49     13.82 o
   1   0   5      181.76      208.56     16.31 o
   3   0   5        2.66        2.00      0.86 o
  -4   1   5        2.37        1.65      0.99 o
  -3   1   5       26.94       21.98      1.79 o
  -2   1   5       38.50       43.44      1.86 o
  -1   1   5       28.27       32.66      1.73 o
   0   1   5       91.95      101.55      1.56 o
   1   1   5      472.09      438.59     29.30 o
   2   1   5        1.49        2.13      0.51 o
   3   1   5        2.33        2.86      0.84 o
   4   1   5        1.69        1.61      1.13 o
  -4   2   5        1.18        1.05      0.83 o
  -3   2   5        6.28        5.23      0.87 o
  -2   2   5       22.18       20.58      1.01 o
  -1   2   5      218.20      263.21      7.63 o
   0   2   5      614.28      636.42     14.67 o
   1   2   5      187.54      185.12      8.51 o
   2   2   5       55.49       66.10      5.13 o
   3   2   5       10.98       10.49      1.58 o
   4   2   5        0.19       -0.23      0.75 o
  -4   3   5        2.85        2.19      1.00 o
  -3   3   5        0.55        0.02      0.43 o
  -2   3   5      379.94      383.39     12.94 o
  -1   3   5      102.13      119.63      3.64 o
   0   3   5        2.27        3.24      0.37 o
   1   3   5       12.18       16.47      1.06 o
   2   3   5       23.71       23.81      2.28 o
   3   3   5        5.81        8.07      1.46 o
   4   3   5       12.65       11.81      1.64 o
  -4   4   5        0.73        1.39      0.98 o
  -3   4   5        2.18        2.01      0.70 o
  -2   4   5       20.33       23.33      1.13 o
  -1   4   5       49.28       41.17      1.49 o
   0   4   5      546.83      578.05     22.46 o
   1   4   5       42.35       48.88      2.06 o
   2   4   5       12.02       11.49      1.40 o
   3   4   5      131.94      132.04      8.88 o
   4   4   5        7.06        7.13      1.72 o
  -4   5   5        3.24        2.35      1.75 o
  -3   5   5        5.15        5.03      0.96 o
  -2   5   5       89.83       89.74      3.29 o
  -1   5   5       33.94       37.64      1.47 o
   0   5   5        4.78        6.38      0.56 o
   1   5   5      362.56      377.03     21.31 o
   2   5   5        7.36        8.31      1.33 o
   3   5   5        3.50        3.89      1.22 o
   4   5   5        0.04        0.00      0.91 o
  -4   6   5        0.23        0.14      0.88 o
  -3   6   5       53.54       55.60      3.46 o
  -2   6   5        6.73        6.85      0.81 o
  -1   6   5       23.35       34.97      1.55 o
   0   6   5        0.04        0.61      0.33 o
   1   6   5        1.35        1.28      0.71 o
   2   6   5        7.80        7.14      1.29 o
   3   6   5        0.15        0.38      0.77 o
   4   6   5        3.09        3.76      1.42 o
  -4   7   5        4.24        6.27      1.34 o
  -3   7   5       83.03       94.32      4.01 o
  -2   7   5       14.26       12.57      1.04 o
  -1   7   5       74.28       72.45      2.11 o
   0   7   5       98.85       92.83      6.50 o
   1   7   5      144.80      147.09      4.71 o
   2   7   5        2.29        1.91      0.90 o
   3   7   5        1.83        0.39      0.97 o
  -4   8   5       17.55       18.47      1.97 o
  -3   8   5        7.51        7.13      1.05 o
  -2   8   5       51.77       52.85      1.69 o
  -1   8   5        2.43        1.84      0.47 o
   0   8   5       73.11       72.62      2.40 o
   1   8   5        0.11        0.78      0.63 o
   2   8   5       13.76       12.21      1.66 o
   3   8   5        3.12        2.87      1.18 o
  -3   9   5        0.28        0.26      0.63 o
  -2   9   5      147.19      155.07      2.93 o
  -1   9   5        5.39        6.23      0.69 o
   0   9   5      277.58      272.24      8.10 o
   1   9   5       87.53       93.96      5.12 o
   2   9   5       44.51       42.88      2.75 o
   3   9   5        3.58        3.40      1.35 o
  -3  10   5        5.68        6.65      1.09 o
  -2  10   5        4.50        4.82      0.86 o
  -1  10   5       23.36       25.56      1.68 o
   0  10   5       82.87       79.66      2.89 o
   1  10   5        7.95        6.49      1.09 o
   2  10   5       52.31       54.49      3.14 o
   3  10   5        2.25        2.11      0.92 o
  -3  11   5        0.05        0.14      0.70 o
  -2  11   5        5.80        6.93      1.21 o
  -1  11   5       33.72       28.38      1.79 o
   0  11   5      158.35      146.02      7.72 o
   1  11   5        1.87        0.79      0.64 o
   2  11   5       26.51       27.75      2.58 o
   3  11   5        3.30        3.58      1.19 o
  -3  12   5        0.24        0.89      0.81 o
  -2  12   5       20.68       25.18      3.09 o
  -1  12   5       14.53       11.65      1.82 o
   0  12   5        0.10        0.19      0.70 o
   1  12   5       66.97       63.59      3.86 o
   2  12   5        4.77        4.26      1.09 o
  -2  13   5        3.93        4.72      1.44 o
  -1  13   5        1.05       -0.54      0.94 o
   0  13   5       15.45       13.26      1.56 o
   1  13   5       31.42       33.12      2.81 o
   2  13   5       21.33       21.12      2.03 o
  -2  14   5        2.97        3.26      1.46 o
  -1  14   5        0.24       -0.30      0.99 o
   0  14   5        5.85        3.50      1.34 o
   1  14   5        1.30        0.42      0.79 o
  -1  15   5        2.30        1.39      1.20 o
   0  15   5       11.07       11.43      2.07 o
   1  15   5        2.33        3.17      1.45 o
  -4   0   6        7.33        6.31      2.03 o
  -2   0   6      257.47      251.25     16.02 o
   0   0   6        0.79        1.71      0.48 o
   2   0   6       82.96       88.87     10.72 o
   4   0   6        0.05       -0.55      1.11 o
  -4   1   6        0.35        0.09      0.75 o
  -3   1   6       52.80       52.99      2.80 o
  -2   1   6       13.51       13.95      1.05 o
  -1   1   6      222.08      267.27      5.15 o
   0   1   6      199.39      250.41      4.92 o
   1   1   6      149.01      163.07     10.65 o
   2   1   6        4.24        7.26      0.79 o
   3   1   6        1.62        0.83      0.66 o
   4   1   6        0.08       -0.32      0.90 o
  -4   2   6       10.49       10.98      1.78 o
  -3   2   6        1.68        0.33      0.56 o
  -2   2   6       25.32       24.91      1.14 o
  -1   2   6     1005.42     1087.42     31.00 o
   0   2   6      122.63      136.76      1.98 o
   1   2   6      151.90      132.92     10.67 o
   2   2   6      106.92      101.48      6.13 o
   3   2   6        6.22        6.44      1.12 o
   4   2   6        1.59        1.65      1.12 o
  -4   3   6        6.34        6.81      1.49 o
  -3   3   6        0.52        0.16      0.50 o
  -2   3   6       15.91       17.21      1.12 o
  -1   3   6       20.81       18.18      0.94 o
   0   3   6        2.01        2.61      0.44 o
   1   3   6      156.61      180.45      8.18 o
   2   3   6       11.07       13.63      1.53 o
   3   3   6        9.17        8.96      1.54 o
   4   3   6       28.29       27.06      2.51 o
  -4   4   6       51.38       57.07      3.76 o
  -3   4   6        8.58       10.12      1.73 o
  -2   4   6       43.16       47.16      2.31 o
  -1   4   6      196.83      217.24      7.23 o
   0   4   6        1.60        0.94      0.30 o
   1   4   6        1.25        0.41      0.36 o
   2   4   6        2.22        3.99      1.04 o
   3   4   6       11.70       10.19      1.69 o
   4   4   6        1.37        1.78      1.00 o
  -4   5   6        0.98       -0.74      0.97 o
  -3   5   6        0.03       -0.27      0.51 o
  -2   5   6       89.10       90.19      2.28 o
  -1   5   6       39.80       33.58      1.97 o
   0   5   6        3.02        1.70      0.46 o
   1   5   6      129.22      145.20      6.32 o
   2   5   6        0.27        0.69      0.70 o
   3   5   6        2.32        1.35      0.88 o
   4   5   6        4.25        4.96      1.56 o
  -4   6   6        1.56        3.04      1.93 o
  -3   6   6        0.01       -0.29      0.45 o
  -2   6   6       15.46       16.61      1.16 o
  -1   6   6       41.49       39.47      1.44 o
   0   6   6       39.25       46.47      2.42 o
   1   6   6        6.09        8.62      1.30 o
   2   6   6      120.34      118.69      6.71 o
   3   6   6        0.46       -0.01      0.77 o
  -4   7   6        9.66        9.67      1.54 o
  -3   7   6        0.06        0.01      0.52 o
  -2   7   6      194.09      192.68      5.89 o
  -1   7   6      117.15      117.30      4.00 o
   0   7   6      228.18      228.09     10.60 o
   1   7   6        6.01        6.43      1.36 o
   2   7   6       51.58       49.78      5.32 o
   3   7   6        4.21        3.74      1.32 o
  -3   8   6       49.02       49.31      2.19 o
  -2   8   6       11.68       12.58      1.12 o
  -1   8   6       31.40       26.23      1.34 o
   0   8   6        1.33        1.62      0.70 o
   1   8   6       97.23      102.57      5.51 o
   2   8   6       34.03       36.54      2.57 o
   3   8   6       14.72       14.55      2.11 o
  -3   9   6       39.58       41.82      2.09 o
  -2   9   6       12.92       14.07      0.97 o
  -1   9   6       76.80       73.07      2.04 o
   0   9   6       15.06       15.28      1.42 o
   1   9   6      178.45      179.42     13.01 o
   2   9   6        1.01        0.31      0.87 o
   3   9   6        1.08       -0.22      1.07 o
  -3  10   6        2.93        2.34      0.81 o
  -2  10   6       11.97        9.81      1.13 o
  -1  10   6      100.13      107.34      3.27 o
   0  10   6       15.35       17.65      1.56 o
   1  10   6       34.39       31.71      5.48 o
   2  10   6       10.11        8.97      1.75 o
   3  10   6       19.23       21.74      2.70 o
  -3  11   6        0.11        0.02      0.65 o
  -2  11   6        9.33        8.88      1.36 o
  -1  11   6       20.07       25.82      1.83 o
   0  11   6        0.04       -0.25      0.63 o
   1  11   6       33.15       31.94      1.99 o
   2  11   6       13.17       11.23      1.53 o
  -2  12   6        0.78        0.31      0.91 o
  -1  12   6        0.12        0.06      0.67 o
   0  12   6       22.80       19.55      1.77 o
   1  12   6        1.36        1.27      0.83 o
   2  12   6        4.54        4.60      1.18 o
  -2  13   6        1.84        2.80      1.27 o
  -1  13   6       27.69       24.89      2.58 o
   0  13   6        0.00       -0.28      0.72 o
   1  13   6        2.61        1.84      0.87 o
   2  13   6        2.39        1.55      0.99 o
  -2  14   6        1.09        1.50      1.19 o
  -1  14   6        0.26        0.94      1.07 o
   0  14   6        0.05        0.23      1.02 o
   1  14   6        0.33        1.08      1.25 o
  -1  15   6        3.50        2.99      1.89 o
   0  15   6        0.75        0.67      1.21 o
  -3   0   7       18.41       16.68      2.53 o
  -1   0   7       95.51       86.79      2.54 o
   1   0   7       72.01       64.97      7.05 o
   3   0   7        9.20        7.19      2.12 o
  -4   1   7        3.62        3.46      1.20 o
  -3   1   7       25.13       23.19      1.95 o
  -2   1   7       63.79       73.60      3.99 o
  -1   1   7        8.89       15.86      0.81 o
   0   1   7      105.48      103.50      2.54 o
   1   1   7       61.44       54.68      3.37 o
   2   1   7       11.21       12.61      0.99 o
   3   1   7       15.41       15.02      2.37 o
   4   1   7        0.50        0.30      0.96 o
  -4   2   7       22.50       25.24      2.49 o
  -3   2   7        1.18        1.28      0.71 o
  -2   2   7       18.76       18.47      1.06 o
  -1   2   7        5.43        4.52      0.45 o
   0   2   7      289.89      288.94      3.92 o
   1   2   7       30.13       30.28      1.52 o
   2   2   7        2.35        2.91      0.72 o
   3   2   7        0.37       -0.42      0.52 o
   4   2   7        0.56        0.91      1.14 o
  -4   3   7        0.19        0.70      0.81 o
  -3   3   7      106.55      118.36      6.51 o
  -2   3   7        0.64        0.32      0.37 o
  -1   3   7        1.57        0.94      0.41 o
   0   3   7      481.80      518.91     10.20 o
   1   3   7        2.85        3.80      0.55 o
   2   3   7       61.83       62.38      7.33 o
   3   3   7        0.38        0.56      0.66 o
   4   3   7        0.14        0.22      0.96 o
  -4   4   7        1.29        1.37      0.90 o
  -3   4   7        6.30        7.74      1.28 o
  -2   4   7        1.19        1.69      0.57 o
  -1   4   7      216.18      245.89      7.75 o
   0   4   7       73.56       76.03      1.99 o
   1   4   7       12.37       10.00      0.97 o
   2   4   7       46.67       48.85      5.21 o
   3   4   7        2.16        1.74      1.04 o
  -4   5   7        0.86        0.74      0.87 o
  -3   5   7       11.36       10.44      1.13 o
  -2   5   7       60.42       59.12      2.25 o
  -1   5   7        8.20        7.38      0.78 o
   0   5   7       52.26       59.01      3.05 o
   1   5   7        6.57        7.73      1.22 o
   2   5   7        4.75        4.65      1.17 o
   3   5   7        5.00        4.38      1.38 o
  -4   6   7        0.04        0.37      1.52 o
  -3   6   7       54.80       58.49      2.53 o
  -2   6   7       79.15       87.21      2.40 o
  -1   6   7      463.22      463.36     18.73 o
   0   6   7       19.64       21.60      2.08 o
   1   6   7       55.37       67.78      3.16 o
   2   6   7       11.83       13.10      1.74 o
   3   6   7        4.66        4.22      1.37 o
  -3   7   7       16.94       20.16      1.53 o
  -2   7   7       67.69       69.54      3.41 o
  -1   7   7       22.21       18.50      1.21 o
   0   7   7        5.75        8.88      2.07 o
   1   7   7       26.77       21.96      1.87 o
   2   7   7        0.81       -0.59      0.72 o
   3   7   7        5.82        6.01      1.57 o
  -3   8   7        0.45        0.40      0.60 o
  -2   8   7       44.63       44.74      1.97 o
  -1   8   7        9.45        8.15      0.92 o
   0   8   7      295.72      278.73      9.68 o
   1   8   7       39.93       40.19      3.18 o
   2   8   7       39.75       46.64      3.03 o
   3   8   7       23.84       25.68      3.66 o
  -3   9   7        0.04        0.05      0.52 o
  -2   9   7       57.89       56.26      2.16 o
  -1   9   7      108.37      114.35      3.66 o
   0   9   7       64.63       64.18      2.60 o
   1   9   7       14.04       15.05      1.89 o
   2   9   7        0.75        1.70      1.03 o
   3   9   7        4.02        6.07      1.73 o
  -3  10   7        3.97        3.25      0.88 o
  -2  10   7        2.36        2.09      0.60 o
  -1  10   7       62.27       66.86      2.95 o
   0  10   7       39.48       45.89      2.31 o
   1  10   7       28.94       25.22      2.30 o
   2  10   7       31.88       33.75      2.74 o
  -3  11   7        3.20        3.67      0.91 o
  -2  11   7       13.42       10.45      1.91 o
  -1  11   7        1.17        0.89      0.70 o
   0  11   7       13.17       12.43      1.51 o
   1  11   7       37.24       35.96      3.27 o
   2  11   7        2.50        0.59      0.99 o
  -2  12   7        2.33        3.24      1.40 o
  -1  12   7        3.90        5.28      1.15 o
   0  12   7       41.79       44.22      2.43 o
   1  12   7        2.69        3.26      1.03 o
   2  12   7        3.66        3.20      1.29 o
  -2  13   7        0.50        0.40      1.12 o
  -1  13   7        2.06        2.55      1.30 o
   0  13   7        0.05       -0.72      0.76 o
   1  13   7        3.56        3.19      1.45 o
  -1  14   7        2.32        2.57      1.34 o
   0  14   7        6.69        9.30      1.58 o
   1  14   7       11.14       10.89      2.12 o
  -4   0   8       39.15       36.26      4.10 o
  -2   0   8      307.11      305.83      8.69 o
   0   0   8      412.70      473.12     10.44 o
   2   0   8       26.29       29.57      2.00 o
  -4   1   8        0.61        1.02      0.88 o
  -3   1   8        7.45        6.66      1.35 o
  -2   1   8       43.86       46.14      1.79 o
  -1   1   8      243.87      223.17      3.57 o
   0   1   8        0.02        0.09      0.30 o
   1   1   8      167.83      186.70      9.46 o
   2   1   8       45.14       42.86      3.37 o
   3   1   8        0.01       -0.09      0.67 o
  -4   2   8       28.87       32.11      2.72 o
  -3   2   8        0.05       -0.03      0.57 o
  -2   2   8        2.77        3.13      0.61 o
  -1   2   8       46.11       42.78      1.70 o
   0   2   8      145.96      149.55      2.42 o
   1   2   8       53.12       61.78      3.20 o
   2   2   8        8.24        8.14      1.65 o
   3   2   8       10.32        8.68      1.50 o
  -4   3   8        5.93        4.78      1.70 o
  -3   3   8       54.08       54.16      4.61 o
  -2   3   8        6.55        5.13      0.76 o
  -1   3   8       73.27       77.05      2.56 o
   0   3   8      161.32      156.67      3.16 o
   1   3   8       71.82       77.02      2.47 o
   2   3   8        7.74        8.28      1.11 o
   3   3   8        0.74        1.17      0.71 o
  -4   4   8        4.50        3.85      1.31 o
  -3   4   8        6.59        7.45      1.03 o
  -2   4   8      126.72      116.54      3.04 o
  -1   4   8       57.34       46.61      1.62 o
   0   4   8       17.14       17.99      0.93 o
   1   4   8       18.91       19.94      2.05 o
   2   4   8        1.90        1.67      0.69 o
   3   4   8        6.29        4.74      1.12 o
  -4   5   8        6.37        5.34      1.51 o
  -3   5   8       44.99       46.69      2.44 o
  -2   5   8       82.07       80.19      2.97 o
  -1   5   8        0.73        1.59      0.51 o
   0   5   8      291.06      280.52     17.88 o
   1   5   8       38.22       32.50      1.66 o
   2   5   8        7.88        9.42      1.55 o
   3   5   8       10.01        9.95      1.47 o
  -3   6   8        0.22        0.36      0.57 o
  -2   6   8        4.52        4.34      0.78 o
  -1   6   8       25.94       24.57      1.48 o
   0   6   8       19.49       23.01      1.86 o
   1   6   8        2.84        1.33      0.86 o
   2   6   8        3.62        3.70      1.20 o
   3   6   8       16.52       16.81      2.28 o
  -3   7   8       13.64       15.30      1.40 o
  -2   7   8      102.05       96.12      3.75 o
  -1   7   8       30.24       34.89      1.56 o
   0   7   8       61.05       73.55      8.04 o
   1   7   8      121.18      126.11      4.82 o
   2   7   8       14.32       14.50      2.40 o
   3   7   8        0.66        0.53      1.08 o
  -3   8   8       24.67       23.91      1.72 o
  -2   8   8       32.57       36.39      1.76 o
  -1   8   8      152.79      146.01      4.24 o
   0   8   8       21.36       22.07      1.97 o
   1   8   8        8.04        9.33      1.58 o
   2   8   8       62.29       65.32      3.58 o
   3   8   8        1.25        0.77      1.19 o
  -3   9   8        9.78       11.92      1.63 o
  -2   9   8        4.75        6.18      0.98 o
  -1   9   8        0.51        0.30      0.63 o
   0   9   8        0.68        0.93      0.84 o
   1   9   8       39.43       42.06      2.78 o
   2   9   8        7.99        9.87      1.89 o
   3   9   8       10.15       10.84      2.16 o
  -3  10   8        2.89        3.47      0.94 o
  -2  10   8        0.13       -0.29      0.54 o
  -1  10   8       35.31       32.50      2.03 o
   0  10   8       50.01       52.56      3.13 o
   1  10   8        8.46        9.63      1.74 o
   2  10   8        1.69        1.63      1.24 o
  -2  11   8        5.74        6.90      1.70 o
  -1  11   8       29.14       25.60      1.98 o
   0  11   8       26.32       26.34      3.23 o
   1  11   8       15.04       17.02      2.20 o
   2  11   8        5.43        5.43      1.67 o
  -2  12   8        2.68        3.58      1.45 o
  -1  12   8        2.51        4.97      1.19 o
   0  12   8        9.44       11.71      1.97 o
   1  12   8        7.65        7.36      1.81 o
   2  12   8        5.26        3.63      1.48 o
  -2  13   8        0.01        0.05      0.95 o
  -1  13   8       17.26       21.41      2.62 o
   0  13   8        5.01        7.62      1.74 o
   1  13   8        9.03        7.93      1.90 o
  -1  14   8        0.01        0.16      1.19 o
   0  14   8        0.68        0.81      1.24 o
  -3   0   9       31.87       32.48      3.46 o
  -1   0   9      306.50      354.56     15.37 o
   1   0   9        0.02        0.82      0.61 o
   3   0   9       27.44       27.18      3.69 o
  -4   1   9       10.45       10.57      1.91 o
  -3   1   9      157.42      157.81      5.23 o
  -2   1   9        1.37        1.81      0.88 o
  -1   1   9       34.23       38.00      1.64 o
   0   1   9       11.27       13.99      0.92 o
   1   1   9       40.88       42.83      1.90 o
   2   1   9        3.68        3.04      0.79 o
   3   1   9        1.42        1.36      1.08 o
  -4   2   9        0.00        0.16      0.80 o
  -3   2   9       17.51       15.18      1.89 o
  -2   2   9      106.11      109.93      5.62 o
  -1   2   9       45.70       39.69      1.71 o
   0   2   9        1.54        0.68      0.41 o
   1   2   9        7.49        9.41      1.26 o
   2   2   9       31.80       31.24      2.60 o
   3   2   9        2.55        1.17      0.77 o
  -4   3   9       14.79       13.88      2.26 o
  -3   3   9       10.35        9.86      1.66 o
  -2   3   9       19.70       21.85      1.29 o
  -1   3   9       60.60       61.76      2.50 o
   0   3   9        1.86        1.65      0.47 o
   1   3   9       81.36       78.31      3.42 o
   2   3   9        1.12        1.30      0.65 o
   3   3   9        5.51        3.80      1.06 o
  -4   4   9        1.98        2.55      1.24 o
  -3   4   9        0.01       -0.10      0.70 o
  -2   4   9       49.64       44.86      1.80 o
  -1   4   9        0.40        0.56      0.52 o
   0   4   9       12.49        7.90      1.05 o
   1   4   9       29.07       30.64      1.75 o
   2   4   9       17.66       19.51      1.97 o
   3   4   9        2.56        1.78      0.89 o
  -3   5   9       94.60      100.16      4.40 o
  -2   5   9        4.96        4.78      0.80 o
  -1   5   9       61.00       60.69      2.93 o
   0   5   9      131.43      127.14      7.39 o
   1   5   9       96.57       99.87      5.46 o
   2   5   9        0.06       -0.10      0.57 o
   3   5   9        2.04        2.02      0.97 o
  -3   6   9        1.57        2.14      0.77 o
  -2   6   9        6.64        7.50      0.99 o
  -1   6   9      322.59      296.54     14.49 o
   0   6   9       64.07       66.23      3.08 o
   1   6   9       88.03       89.17      4.31 o
   2   6   9       34.33       29.83      2.67 o
   3   6   9        0.22        0.30      0.83 o
  -3   7   9       27.55       29.41      1.86 o
  -2   7   9       51.02       50.32      2.07 o
  -1   7   9       39.99       38.42      1.87 o
   0   7   9       88.68       78.89      7.21 o
   1   7   9        2.41        3.29      1.16 o
   2   7   9       16.14       17.90      2.20 o
   3   7   9       15.76       15.44      1.89 o
  -3   8   9        2.39        3.43      0.90 o
  -2   8   9        9.91        8.85      1.10 o
  -1   8   9       13.74       15.28      1.52 o
   0   8   9        0.72        1.36      1.47 o
   1   8   9        9.05        8.99      1.64 o
   2   8   9       22.51       25.27      2.64 o
  -3   9   9        3.82        5.25      1.06 o
  -2   9   9        6.19        4.96      0.95 o
  -1   9   9        6.86        5.97      1.16 o
   0   9   9        5.11        5.24      1.33 o
   1   9   9       64.96       71.79      3.92 o
   2   9   9        2.94        3.59      1.40 o
  -2  10   9       24.24       21.71      1.91 o
  -1  10   9        8.83       10.88      1.46 o
   0  10   9      104.41      103.45      6.09 o
   1  10   9        8.35        6.27      1.62 o
   2  10   9        0.27       -0.68      0.99 o
  -2  11   9        1.88        2.79      1.00 o
  -1  11   9        6.92        5.72      1.19 o
   0  11   9        0.24        0.84      1.11 o
   1  11   9       21.12       23.57      2.59 o
   2  11   9       15.84       18.16      2.57 o
  -2  12   9       14.71       20.53      2.67 o
  -1  12   9       15.45       19.16      1.94 o
   0  12   9        6.93        7.27      1.76 o
   1  12   9        0.20       -0.64      0.96 o
  -1  13   9        4.25        6.78      1.41 o
   0  13   9        5.67        7.77      1.81 o
   1  13   9        5.67        4.24      1.68 o
  -4   0  10       11.32       12.48      2.99 o
  -2   0  10      136.18      134.81      6.36 o
   0   0  10       52.12       53.25      3.06 o
   2   0  10       76.84       69.28      4.75 o
  -4   1  10        5.01        4.89      1.46 o
  -3   1  10       14.16       14.11      1.91 o
  -2   1  10      236.25      221.79      5.73 o
  -1   1  10       30.17       34.42      1.65 o
   0   1  10      191.46      193.13      3.12 o
   1   1  10       72.64       71.73      2.59 o
   2   1  10        2.83        2.05      0.95 o
   3   1  10        1.99        2.38      1.68 o
  -4   2  10        0.81       -0.51      0.72 o
  -3   2  10       38.39       34.59      2.62 o
  -2   2  10      176.29      166.78      5.33 o
  -1   2  10        7.01        6.03      0.89 o
   0   2  10       67.91       68.26      1.90 o
   1   2  10        0.28        0.77      0.48 o
   2   2  10        3.33        2.26      0.91 o
   3   2  10        1.55        1.04      0.99 o
  -3   3  10        0.84        0.53      0.76 o
  -2   3  10       65.90       64.67      2.14 o
  -1   3  10       53.44       51.40      2.08 o
   0   3  10       10.99        8.99      1.02 o
   1   3  10        0.37        0.64      0.56 o
   2   3  10        0.06       -0.27      0.52 o
   3   3  10        5.94        5.30      1.20 o
  -3   4  10        2.89        2.30      1.12 o
  -2   4  10        0.28        0.50      0.51 o
  -1   4  10       26.48       26.20      1.62 o
   0   4  10       19.87       21.81      1.42 o
   1   4  10       38.89       39.60      2.35 o
   2   4  10       38.67       39.12      2.99 o
   3   4  10        1.19        0.72      0.81 o
  -3   5  10        6.09        5.99      1.45 o
  -2   5  10        6.95        6.81      0.96 o
  -1   5  10       92.39       88.31      6.17 o
   0   5  10       50.99       41.89      2.52 o
   1   5  10        1.72        1.31      0.66 o
   2   5  10        6.85        6.36      1.23 o
   3   5  10        2.12        1.42      0.95 o
  -3   6  10        0.24        0.71      0.60 o
  -2   6  10      267.44      264.24      8.95 o
  -1   6  10       11.98       13.46      1.98 o
   0   6  10       79.48       84.21      5.74 o
   1   6  10        1.39        1.07      0.87 o
   2   6  10        0.35       -0.41      0.65 o
   3   6  10        9.28        9.78      2.10 o
  -3   7  10        9.47        8.69      1.22 o
  -2   7  10        8.15        8.22      1.10 o
  -1   7  10       98.23      103.96      3.37 o
   0   7  10      127.37      120.08      6.57 o
   1   7  10       14.90       13.90      1.92 o
   2   7  10        0.18        0.80      0.79 o
  -3   8  10        2.15        1.82      0.85 o
  -2   8  10       25.93       28.14      1.71 o
  -1   8  10       23.63       28.18      1.96 o
   0   8  10        1.02        1.66      0.99 o
   1   8  10        7.59        8.70      1.74 o
   2   8  10        7.66        7.15      1.36 o
  -3   9  10        2.19        4.12      1.02 o
  -2   9  10        0.24        0.62      0.73 o
  -1   9  10       20.57       16.55      1.72 o
   0   9  10        0.37        0.05      0.88 o
   1   9  10       12.96       11.67      1.95 o
   2   9  10        1.39       -1.04      1.04 o
  -2  10  10        0.44        1.49      0.81 o
  -1  10  10        5.75        8.35      1.39 o
   0  10  10        1.72        1.01      2.21 o
   1  10  10        2.32        1.22      1.21 o
   2  10  10       14.54       14.56      2.39 o
  -2  11  10        0.15        1.20      0.89 o
  -1  11  10        1.21        3.85      1.10 o
   0  11  10       44.39       54.58      6.38 o
   1  11  10       15.20       12.65      2.19 o
  -1  12  10        0.22        1.14      0.89 o
   0  12  10        1.13        1.00      1.17 o
   1  12  10        9.62       12.17      2.24 o
   0  13  10        0.09        0.24      1.15 o
  -3   0  11       12.99       12.07      2.63 o
  -1   0  11      801.10      761.58     14.30 o
   1   0  11       32.56       33.41      2.18 o
   3   0  11        1.90        1.01      1.47 o
  -3   1  11       20.24       20.61      2.28 o
  -2   1  11       28.81       22.24      2.19 o
  -1   1  11       80.40       73.14      3.21 o
   0   1  11        0.35        0.19      0.44 o
   1   1  11       37.66       38.40      1.68 o
   2   1  11        0.14        0.37      0.63 o
   3   1  11        6.31        3.59      1.38 o
  -3   2  11        4.09        5.71      1.43 o
  -2   2  11        1.27        0.66      0.73 o
  -1   2  11      230.96      233.45      4.40 o
   0   2  11       13.44       14.97      1.29 o
   1   2  11        6.43        6.55      1.06 o
   2   2  11       20.66       20.34      1.75 o
   3   2  11        1.02        0.72      1.07 o
  -3   3  11        0.33       -0.33      0.76 o
  -2   3  11       12.33        9.15      1.89 o
  -1   3  11       35.35       30.64      1.74 o
   0   3  11        6.19        5.85      0.97 o
   1   3  11        0.50        0.41      0.58 o
   2   3  11        0.65        0.52      0.68 o
   3   3  11        4.63        3.36      1.35 o
  -3   4  11       22.57       22.04      2.81 o
  -2   4  11       73.51       73.37      2.79 o
  -1   4  11       89.81       76.41      4.68 o
   0   4  11       74.15       75.54      3.50 o
   1   4  11       24.60       25.40      1.90 o
   2   4  11        0.04        0.04      0.64 o
   3   4  11        0.15       -0.64      0.64 o
  -3   5  11       14.85       22.13      2.43 o
  -2   5  11        3.37        4.61      0.90 o
  -1   5  11      151.54      135.21      8.63 o
   0   5  11       58.02       56.93      3.07 o
   1   5  11       52.89       53.65      5.94 o
   2   5  11       18.71       17.87      1.77 o
  -3   6  11        0.26        0.85      1.20 o
  -2   6  11        5.76        5.66      0.98 o
  -1   6  11       27.22       25.19      2.30 o
   0   6  11       43.67       45.87      4.17 o
   1   6  11       89.39       90.81      4.09 o
   2   6  11       19.39       20.69      2.47 o
  -3   7  11        0.52       -0.16      0.63 o
  -2   7  11        5.14        3.62      0.88 o
  -1   7  11       42.64       39.29      2.73 o
   0   7  11       32.27       33.41      4.38 o
   1   7  11       11.23       11.11      1.86 o
   2   7  11        7.73        9.31      1.92 o
  -2   8  11        1.33        2.41      0.95 o
  -1   8  11       68.44       71.56      3.68 o
   0   8  11       15.03       16.50      2.06 o
   1   8  11        1.25        1.65      1.07 o
   2   8  11        0.08       -0.77      1.02 o
  -2   9  11        0.04       -0.29      0.65 o
  -1   9  11       12.79       14.72      2.06 o
   0   9  11        3.97        6.31      1.91 o
   1   9  11        6.26        5.59      1.56 o
   2   9  11        2.44        2.14      1.45 o
  -2  10  11        1.49        2.81      1.00 o
  -1  10  11        0.00        1.23      0.93 o
   0  10  11       23.46       24.37      2.62 o
   1  10  11        8.71       11.72      2.90 o
  -1  11  11       12.80       15.68      2.23 o
   0  11  11        2.80        5.26      1.54 o
   1  11  11       18.48       19.38      4.40 o
  -1  12  11        0.02        0.62      0.96 o
   0  12  11        3.22        4.81      1.60 o
  -2   0  12      129.55      120.77      6.55 o
   0   0  12       63.00       68.00      3.25 o
   2   0  12        5.77        3.41      1.66 o
  -3   1  12        8.59        5.16      1.45 o
  -2   1  12        1.75        3.33      1.15 o
  -1   1  12       26.98       26.24      2.26 o
   0   1  12      370.23      373.25      5.71 o
   1   1  12        0.43        0.21      0.56 o
   2   1  12        0.34       -0.65      0.65 o
  -3   2  12        2.93        2.66      1.16 o
  -2   2  12        1.31        1.80      0.91 o
  -1   2  12       27.41       24.81      2.90 o
   0   2  12        1.08        1.19      0.73 o
   1   2  12       21.21       20.23      1.80 o
   2   2  12       11.47        9.01      1.39 o
  -3   3  12        2.70        0.75      0.93 o
  -2   3  12       29.02       25.27      2.29 o
  -1   3  12        0.45        0.17      0.58 o
   0   3  12      123.37      121.39      3.36 o
   1   3  12        7.36        6.93      1.16 o
   2   3  12       22.92       22.60      1.93 o
  -3   4  12        0.38        0.80      1.00 o
  -2   4  12        6.98       10.29      1.69 o
  -1   4  12        5.24        5.93      1.09 o
   0   4  12       43.96       43.22      2.72 o
   1   4  12       19.70       19.05      2.16 o
   2   4  12        3.76        3.14      1.06 o
  -3   5  12        7.48       12.37      2.05 o
  -2   5  12        7.87        8.31      1.60 o
  -1   5  12      126.89      125.40      5.87 o
   0   5  12       26.03       23.31      2.27 o
   1   5  12       32.21       33.24      3.04 o
   2   5  12        1.22       -0.10      0.73 o
  -3   6  12        0.66        0.97      1.06 o
  -2   6  12       23.32       26.97      1.94 o
  -1   6  12        0.81        1.47      1.03 o
   0   6  12       91.35       89.28      6.15 o
   1   6  12        0.82       -0.26      0.80 o
   2   6  12       16.95       16.54      3.11 o
  -2   7  12        0.02       -0.43      0.55 o
  -1   7  12        6.24        6.72      1.98 o
   0   7  12      110.57      104.69      8.87 o
   1   7  12       25.45       28.38      2.72 o
   2   7  12        0.09       -0.47      1.00 o
  -2   8  12        0.42        0.04      0.72 o
  -1   8  12       18.55       14.86      2.08 o
   0   8  12        0.37        0.65      0.98 o
   1   8  12        1.94        0.33      1.06 o
  -2   9  12        5.57        6.16      1.36 o
  -1   9  12        0.70        0.38      0.96 o
   0   9  12        4.59        3.31      1.38 o
   1   9  12       26.95       29.13      2.97 o
  -1  10  12        2.01        2.83      1.27 o
   0  10  12        6.43        6.80      1.76 o
   1  10  12        4.96        7.59      2.99 o
  -1  11  12        0.02        0.55      1.04 o
   0  11  12        0.52        1.08      1.12 o
  -3   0  13        2.53        4.19      2.07 o
  -1   0  13        0.24        1.47      1.29 o
   1   0  13      142.35      156.13      4.94 o
  -3   1  13        4.34        2.73      1.25 o
  -2   1  13        8.01        6.86      1.51 o
  -1   1  13       11.93        9.93      1.61 o
   0   1  13       64.89       65.97      2.63 o
   1   1  13       49.33       48.64      2.37 o
   2   1  13        0.05        0.74      0.94 o
  -3   2  13        3.86        2.00      1.05 o
  -2   2  13       20.93       18.66      2.17 o
  -1   2  13       55.39       50.98      2.97 o
   0   2  13        0.07        0.42      0.63 o
   1   2  13       22.54       20.52      4.40 o
   2   2  13       10.50       10.04      1.86 o
  -3   3  13        5.50        7.22      1.73 o
  -2   3  13        0.12        0.55      0.85 o
  -1   3  13        0.50        0.50      0.79 o
   0   3  13        0.17        0.81      0.96 o
   1   3  13       99.12       96.67      5.00 o
   2   3  13        2.99        2.53      0.99 o
  -3   4  13        7.23        7.25      1.72 o
  -2   4  13       22.01       21.38      2.28 o
  -1   4  13        1.51        0.57      0.74 o
   0   4  13      121.96      120.59      8.65 o
   1   4  13       56.40       56.12      3.41 o
   2   4  13        9.86        9.46      1.50 o
  -2   5  13        1.12        1.52      0.94 o
  -1   5  13       70.89       83.93      4.54 o
   0   5  13        1.02        0.76      0.96 o
   1   5  13        2.75        3.72      1.35 o
   2   5  13       16.44       18.74      2.67 o
  -2   6  13        0.58        0.65      0.89 o
  -1   6  13        0.27       -0.06      0.83 o
   0   6  13        0.74        1.41      1.09 o
   1   6  13        7.58        9.58      1.88 o
  -2   7  13        0.66        0.01      0.77 o
  -1   7  13        0.17       -0.16      0.81 o
   0   7  13        0.11        0.51      1.01 o
   1   7  13        0.49        0.13      1.29 o
  -2   8  13        3.16        3.05      1.21 o
  -1   8  13        3.19        3.60      1.28 o
   0   8  13        0.52        1.06      1.14 o
   1   8  13       23.62       20.77      2.63 o
  -1   9  13        9.87       12.35      2.10 o
   0   9  13       18.53       19.57      2.63 o
   0  10  13        1.51        2.07      1.28 o
  -2   0  14       38.99       29.49      3.69 o
   0   0  14       18.34       17.23      2.90 o
   2   0  14       26.05       21.19      3.46 o
  -2   1  14        1.17        1.77      1.07 o
  -1   1  14       48.82       44.08      4.31 o
   0   1  14       13.93       15.23      1.93 o
   1   1  14        8.98       11.91      1.87 o
   2   1  14        1.28        0.38      0.94 o
  -2   2  14       13.32       13.26      2.00 o
  -1   2  14        2.00        1.08      0.93 o
   0   2  14        6.53        7.41      1.59 o
   1   2  14        8.51        6.84      1.63 o
   2   2  14       35.27       30.99      3.39 o
  -2   3  14        1.61        2.16      1.16 o
  -1   3  14       12.15       13.45      1.92 o
   0   3  14       11.01       10.80      1.80 o
   1   3  14       10.04       11.44      1.95 o
  -2   4  14       23.11       26.19      2.62 o
  -1   4  14        3.91        5.11      2.07 o
   0   4  14        0.80        0.34      0.88 o
   1   4  14        1.02        0.77      1.59 o
  -2   5  14        1.29        1.47      1.03 o
  -1   5  14        3.35        3.71      1.36 o
   0   5  14        1.14        0.18      0.94 o
   1   5  14       37.82       36.07      3.01 o
  -2   6  14        0.52        1.80      1.38 o
  -1   6  14        2.00        1.76      1.19 o
   0   6  14       33.55       38.13      3.02 o
   1   6  14       13.13       12.73      2.22 o
  -1   7  14        1.80        2.44      1.21 o
   0   7  14        5.49        5.94      1.68 o
   1   7  14        1.42        0.99      1.40 o
  -1   8  14        0.90        0.30      0.92 o
   0   8  14        0.22        0.27      1.14 o
  -1   0  15        0.62        1.61      1.47 o
  -2   1  15        0.33       -0.04      0.90 o
  -1   1  15       40.10       38.80      2.90 o
   0   1  15        0.25       -0.09      1.24 o
   1   1  15        0.09       -1.11      1.11 o
  -2   2  15        0.75        2.63      1.19 o
  -1   2  15        9.45        8.10      1.65 o
   0   2  15       10.54       12.48      2.86 o
   1   2  15       25.90       27.43      2.70 o
  -2   3  15        0.08       -0.44      0.89 o
  -1   3  15       23.85       29.67      2.58 o
   0   3  15       32.46       32.80      4.05 o
   1   3  15        0.04       -0.47      0.95 o
  -2   4  15        0.45        1.35      1.13 o
  -1   4  15        0.23        1.70      1.70 o
   0   4  15        5.84        5.74      1.63 o
   1   4  15        0.61       -0.60      1.43 o
  -1   5  15        3.63        6.54      2.35 o
   0   5  15        0.79        0.10      1.07 o
  -1   6  15        0.81        1.01      1.70 o
   0   6  15        5.73        6.95      1.79 o
   0   0  16       46.49       50.32      4.65 o
  -1   1  16        0.00       -0.37      0.83 o
   0   1  16       15.09       16.63      3.18 o
  -1   2  16        0.75        1.77      1.16 o
   0   2  16        5.35        6.13      2.26 o
  -1   3  16        1.82        2.67      1.75 o
   0   3  16        5.34        3.96      2.07 o
 
